# Supplementary material for: Respiratory Transmission Potential of Chikungunya Virus: Integrating Aerosol Stability, Clinical Evidence, and Mechanistic Insights
Source: Microorganisms. 2026 Jul 11;14(7):1514. doi: 10.3390/microorganisms14071514 (PMC13414382; doi:10.3390/microorganisms14071514)
Supplement: Supplementary file 1 [file microorganisms-14-01514-s001.zip]

Archive with 1 entries (1 files):
- microorganisms-4303291-supplementary.pdf
